# Supplementary material for: Sustained androgen receptor signaling is a determinant of melanoma cell growth potential and tumorigenesis
Source: J Exp Med. 2020 Oct 28;218(2):e20201137. doi: 10.1084/jem.20201137 (PMC7596884; doi:10.1084/jem.20201137)
Supplement: Table S1 — is a summary of patient information of tissue microarray (related to Fig. 1). [file JEM_20201137_TableS1.xlsx]

## Sheet: Sheet1
Table S1. Summary table of clinical information of different skin melanocytic lesions and melanoma tissue microarray samples
Skin melanocytic lesions
Patient Nr.	Sex	Age	Type of lesions
Patient 1	Female	47	Benign Nevi
Patient 2	Male	55	Benign Nevi
Patient 3	Female	37	Dysplastic Nevi
Patient 4	Male	21	Dysplastic Nevi
Patient 5	Female	50	Primary melanoma
Patient 6	Male	85	Primary melanoma
Patient 7	Female	66	Metastatic melanoma
Patient 8	Male	56	Metastatic melanoma
Patient 9	Female	83	Metastatic melanoma
Melanoma tissue microarray
Position	Patient Nr.	area 1	area 2	area 3	Average AR levels	Gender (1=male, 2= female)	type of mel (1=SSM, 2=nodular, 3=acral, 4=SH, 5=LMM, 6=not spec)	Metastasis(1= yes, 0=no)	Age of diagnosis
A1	33	54.227	NA	NA	54.227	1	2	1	85
A2	33	49.166	50.175	51.543	50.2947	1	2	1	80
A3	48	50.618	48.252	55.279	51.383	2	2	0	76
A4	48	67.155	40.187	72.885	60.0757	2	2	0	76
A5	22	51.431	44.263	68.418	54.704	1	2	1	77
A6	22	45.385	44.965	47.775	46.0417	1	2	1	85
A7	83	40.011	45.646	41.32	42.3257	1	3	1	81
A8	83	59.576	36.902	66.801	54.4263	1	3	1	81
A9	8	48.382	37.574	41.93	42.6287	2	2	0	64
A10	8	36.825	37.776	NA	37.3005	2	2	0	64
A11	42	72.161	NA	NA	72.161	2	2	0	88
A12	42	NA	NA	NA		2	2	0	88
A13	30	NA	NA	NA		2	2	0	80
B1	30	55.547	51.473	57.574	54.8647	2	2	0	77
B2	84	NA	NA	NA		2	2	0	67
B3	84	68.906	63.153	67.025	66.3613	2	2	0	67
B4	4	NA	NA	NA		2	1	1	83
B5	4	NA	NA	NA		2	1	1	83
B6	51	49.444	62.176	55.613	55.7443	2	2	1	87
B7	51	71.903	60.239	58.07	63.404	2	2	1	87
B8	80	57.162	49.664	68.148	58.3247	2	1	0	69
B9	80	55.674	49.902	52.707	52.761	2	1	0	69
B10	68	26.594	36.256	30.93	31.26	2	6	0	80
B11	68	39.094	45.251	0	28.115	2	6	0	80
B12	36	40.54	35.066	32.09	35.8987	1	2	0	81
B13	36	NA	NA	NA		1	2	0	81
C1	58	64.067	60.562	49.632	58.087	1	2	0	60
C2	58	45.221	49.851	56.487	50.5197	1	2	0	78
C3	35	48.368	46.131	52.242	48.9137	2	2	1	74
C4	35	NA	NA	NA		2	2	1	74
C5	67	61.888	51.966	50.157	54.6703	1	2	1	75
C6	67	54.064	55.342	57.727	55.711	1	2	1	60
C7	9	NA	NA	NA		2	6	1	66
C8	9	NA	NA	NA		2	6	1	66
C9	47	55.814	49.611	56.145	53.8567	1	2	0	55
C10	47	65.28	65.161	58.436	62.959	1	2	0	55
C11	79	42.969	54.501	48.174	48.548	1	2	0	68
C12	79	43.216	44.198	54.773	47.3957	1	2	0	68
C13	26	NA	NA	NA		2	1	0	78
D1	26	58.19	59.146	0	39.112	2	1	0	75
D2	26	75.08	68.526	56.518	66.708	2	1	0	75
D3	26	NA	NA	NA		2	1	0	75
D4	34	43.634	38.693	41.776	41.3677	2	1	0	75
D5	34	35.799	40.795	38.356	38.3167	2	1	0	75
D6	85	66.115	59.982	61.236	62.4443	2	2	0	75
D7	85	61.844	57.736	69.692	63.0907	2	2	0	75
D8	62	NA	NA	NA		2	1	0	84
D9	62	NA	NA	NA		2	1	0	84
D10	13	50.147	0	0	16.7157	1	6	1	71
D11	13	40.676	44.737	43.328	42.9137	1	6	1	71
D12	13	29.147	32.445	31.274	30.9553	1	6	1	59
D13	13	NA	NA	NA		1	6	1	59
E1	81	68.857	70.081	72.75	70.5627	2	6	0	59
E2	81	60.003	53.079	55.651	56.2443	2	6	0	88
E3	57	48.058	58.242	44.135	50.145	2	1	0	41
E4	57	52.874	66.264	71.076	63.4047	2	1	0	41
E5	57	114.835	85.721	76.696	92.4173	2	1	0	76
E6	57	45.802	45.624	43.255	44.8937	2	1	0	59
E7	92	70.129	76.239	67.541	71.303	1	2	1	58
E8	92	56.255	75.08	64.414	65.2497	1	2	1	58
E9	41	64.247	56.292	56.304	58.9477	2	6	0	58
E10	41	53.756	62.577	NA	58.1665	2	6	0	58
E11	89	56.436	NA	NA	56.436	2	2	1	87
E12	89	52.048	NA	NA	52.048	2	2	1	87
E13	96	NA	NA	NA		2	2	1	88
F1	96	64.463	58.555	70.616	64.5447	2	2	1	76
F2	18	46.162	45.342	45.19	45.5647	2	1	1	87
F3	18	43.502	43.402	51.756	46.22	2	1	1	87
F4	37	62.651	68.139	67.13	65.9733	1	1	0	78
F5	37	66.235	49.678	57.069	57.6607	1	1	0	78
F6	60	54.064	40.555	45.279	46.6327	1	6	1	56
F7	60	NA	NA	NA		1	6	1	56
F8	63	40.321	45.661	50.646	45.5427	2	6	0	58
F9	63	41.283	39.2	45.735	42.0727	2	6	0	58
F10	44	60.181	50.647	51.119	53.9823	1	1	0	94
F11	44	97.423	NA	NA	97.423	1	1	0	94
F12	16	47.492	46.863	46.655	47.0033	1	1	0	59
F13	16	NA	NA	NA		1	1	0	59
G1	16	NA	NA	NA		1	1	0	78
G2	16	NA	NA	NA		1	1	0	66
G3	86	61.418	74.305	86.362	74.0283	2	1	0	73
G4	86	52.418	58.339	56.793	55.85	2	1	0	73
G5	97	53.351	49.742	57.349	53.4807	2	2	0	77
G6	97	46.373	55.281	57.679	53.111	2	2	0	78
G7	11	64.701	58.771	58.196	60.556	2	6	0	48
G8	11	64.562	45.236	54.625	54.8077	2	6	0	48
G9	70	48.386	51.045	72.394	57.275	2	6	0	58
G10	70	45.78	48.917	70.816	55.171	2	6	0	58
G11	20	42.973	46.162	50.178	46.4377	2	1	0	72
G12	20	NA	NA	NA		2	1	0	72
G13	55	NA	NA	NA		1	6	1	66
H1	55	57.294	70.24	51.424	59.6527	1	6	1	77
H2	32	47.305	44.445	43.82	45.19	1	2	0	64
H3	32	52.19	46.947	64.34	54.4923	1	2	0	64
H4	69	88.103	66.357	61.415	71.9583	2	2	0	79
H5	69	NA	NA	NA		2	2	0	79
H6	75	60.307	62.851	55.368	59.5087	2	2	0	93
H7	75	116.457	100.256	97.746	104.82	2	2	0	93
H8	64	68.222	80.497	85.275	77.998	1	6	0	71
H9	64	NA	NA	NA		1	6	0	71
H10	21	47.385	46.039	50.782	48.0687	2	2	1	73
H11	21	45.229	47.838	0	31.0223	2	2	1	73
H12	46	90.979	0	0	30.3263	1	1	0	64
H13	46	NA	NA	NA		1	1	0	64
I1	98	62.982	57.32	71.302	63.868	1	2	1	55
I2	98	NA	NA	NA		1	2	1	70
I3	88	42.064	49.13	45.988	45.7273	1	1	0	50
I4	88	36.096	40.155	36.553	37.6013	1	1	0	50
I5	7	54.2	35.548	36.161	41.9697	2	1	1	55
I6	7	58.561	45.169	53.638	52.456	2	1	1	66
I7	65	32.594	39.724	34.063	35.4603	2	1	0	66
I8	65	41.325	42.259	35.257	39.6137	2	1	0	42
I9	102	29.652	38.83	45.837	38.1063	2	1	0	42
I10	102	35.778	34.99	30.694	33.8207	2	1	0	81
I11	39	41.804	52.048	55.027	49.6263	1	6	0	81
I12	39	NA	NA	NA		1	6	0	70
