# Supplementary material for: Sustained androgen receptor signaling is a determinant of melanoma cell growth potential and tumorigenesis
Source: J Exp Med. 2020 Oct 28;218(2):e20201137. doi: 10.1084/jem.20201137 (PMC7596884; doi:10.1084/jem.20201137)
Supplement: Table S2 — is a summary of a panel of human melanoma cell lines used in this study (related to Fig. 1). [file JEM_20201137_TableS2.xlsx]

## Sheet: Sheet1
	Table S2. Summary table of human melanoma cell lines used in this study.
Cell lines	RRID	Source	Age & Sex	Disease stage	Mutations	AR mRNA	shAR silencing effects						AZD 3514		DHT
						Melanocytes 1	Proliferation	EdU	clones formation	sphere	Apoptosis (Fold change)	Senenscence (Fold change)	Proliferation	EdU	Proliferation(fold change)
WM1862	CVCL_C268	Dr. Meenhard Herlyn, Wistar Instititue, USA		Primary/RGP	BRAF	75	0.46	0.45	0.28
WM1552C	CVCL_6472	Dr. Meenhard Herlyn, Wistar Instititue, USA	72/Male	Primary/RGP	BRAF,PTEN,TP53	100	0.41	0.34	0.26	0.19
WM1366	CVCL_6789	Dr. Meenhard Herlyn, Wistar Instititue, USA	79/Male	VGP	NRAS	80	0.4	0.28	0.25	0.13	6.97	4.1	0.35	0.4	1.45
WM115	CVCL_0040	ATCC, CRL-1676	55/Female	VGP	BRAF,PTEN	50	0.09	0.4	no clones	0.12	3.14	11.5	0.1	0.37
WM983A	CVCL_A338	Dr. Meenhard Herlyn, Wistar Instititue, USA	54/Male	VGP	BRAF,TP53	45	0.44	0.47	no clones
A375	CVCL_0132	ATCC, CRL-1619	54/Female	Met	BRAF	75	0.46		0.28		4.99	4.8	0.43	0.28	1.72
SKMEL28	CVCL_0526	ATCC, HTB-72	51/Male	Met	BRAF,PTEN,TP53,CDK4	75	0.18	0.5	0.28	0.31	5.4	7.57	0.14		1.57
M14		John Wayne Cancer Institute	33/Male	Met	BRAF,TP53	5	0.37		0.21				0.55		1.6
SKMEL5	CVCL_0527	ATCC, HTB-70	24/Female	Met	BRAF	20	0.43		0.19				0.17
M121008		Dr. Reinhard Dummer, University Zürich	50/Female	RGP/SSM	BRAF	85	0.47		0.43
M141022		Dr. Reinhard Dummer, University Zürich	54/Female	Met/NM	BRAF	25	0.29		no clones				0.47		1.48
M131206		Dr. Reinhard Dummer, University Zürich	45/Male		NRAS	99	0.27		no clones				0.46		1.49
