# Supplementary material for: Sustained androgen receptor signaling is a determinant of melanoma cell growth potential and tumorigenesis
Source: J Exp Med. 2020 Oct 28;218(2):e20201137. doi: 10.1084/jem.20201137 (PMC7596884; doi:10.1084/jem.20201137)
Supplement: Table S3 — lists 155 genes up- or down-modulated by AR silencing in three melanoma cell lines (WM1366, SKMEL28, and WM115) from transcriptomic profiling (related to Fig. 3). [file JEM_20201137_TableS3.xlsx]

## Sheet: Sheet1
Table S3. List of genes of the AR silencing gene signature, i.e. genes significantly and concordantly up/down-modulated by AR silencing in three melanoma cell lines (WM1366, SKMEL28 and WM115) as determined by global transcriptomic analysis.
ID	Hugo_Symbol	Description	logFC_WM1366	logFC_WM115	logFC_SKMEL28	logFC	Group	WM115ctrl	WM1366ctrl	SKMEL28ctrl	WM115ARsh18	WM115ARsh57	WM1366ARsh18	WM1366ARsh57	SKMEL28shAR18	SKMEL28shAR57	logFC	logFC_WM1366	logFC_WM115	logFC_SKMEL28
TC0700010435.hg.1	CDCA7L	cell division cycle associated 7-like	-2.82	-3.185	-5.115	-3.70667	Multiple_Complex	12.08	13.2	12.32	8.78	9.01	9.97	10.79	7.22	7.19	-3.70667	-2.82	-3.185	-5.115
TC1700012189.hg.1	SENP3	SUMO1/sentrin/SMT3 specific peptidase 3	-1.935	-2.665	-5.07	-3.22333	Multiple_Complex	11.47	12.32	11.44	8.61	9	9.96	10.81	6.49	6.25	-3.22333	-1.935	-2.665	-5.07
TC1100013173.hg.1	LBHD1; C11orf98	chromosome 11 open reading frame 98; LBH domain containing 1	-1.945	-2.24	-4.425	-2.87	Multiple_Complex	14.94	13.86	13.65	12.83	12.57	11.23	12.6	9.39	9.06	-2.87	-1.945	-2.24	-4.425
TC1900011844.hg.1	MFSD12	major facilitator superfamily domain containing 12	-1.18	-4.075	-3.315	-2.85667	Multiple_Complex	10.51	5.84	10.55	6.28	6.59	4.95	4.37	7.19	7.28	-2.85667	-1.18	-4.075	-3.315
TC0300007610.hg.1	PXK	PX domain containing serine/threonine kinase	-1.455	-3.71	-2.565	-2.57667	Multiple_Complex	13.31	11.24	12.77	9.56	9.64	9.37	10.2	10.31	10.1	-2.57667	-1.455	-3.71	-2.565
TC1300007791.hg.1	IPO5	importin 5	-2.18	-1.805	-3.685	-2.55667	Multiple_Complex	11.2	13.51	11.9	9.45	9.34	10.57	12.09	7.98	8.45	-2.55667	-2.18	-1.805	-3.685
TC1700009850.hg.1	PMP22	peripheral myelin protein 22	-2.525	-1.59	-3.495	-2.53667	Multiple_Complex	16.17	9.48	15.97	14.6	14.56	6.42	7.49	12.36	12.59	-2.53667	-2.525	-1.59	-3.495
TC1400009732.hg.1	ERG28	chromosome 14 open reading frame 1	-1.23	-3.23	-3.13	-2.53	Multiple_Complex	15.39	14.47	13.5	12.15	12.17	13.2	13.28	10.4	10.34	-2.53	-1.23	-3.23	-3.13
TC0900008312.hg.1	SLC44A1	solute carrier family 44 (choline transporter), member 1	-1.485	-2.405	-3.67	-2.52	Multiple_Complex	11.12	8.39	11.55	8.52	8.91	6.8	7.01	7.76	8	-2.52	-1.485	-2.405	-3.67
TC1000011605.hg.1	CWF19L1; SNORA12	CWF19-like 1, cell cycle control (S. pombe); small nucleolar RNA, H/ACA box 12	-1.575	-1.755	-4.23	-2.52	Multiple_Complex	8.47	9.92	9.12	6.83	6.6	7.9	8.79	5.06	4.72	-2.52	-1.575	-1.755	-4.23
TC0X00007222.hg.1	PLP2	proteolipid protein 2 (colonic epithelium-enriched)	-2.05	-2.23	-3.16	-2.48	Multiple_Complex	15.84	15.95	18.17	13.54	13.68	12.94	14.86	14.95	15.07	-2.48	-2.05	-2.23	-3.16
TC0600011125.hg.1	HIST1H2AB	histone cluster 1, H2ab	-1.945	-1.455	-3.855	-2.41833	Coding	11.5	13.29	11.78	9.63	10.46	11.6	11.09	7.77	8.08	-2.41833	-1.945	-1.455	-3.855
TC0X00009780.hg.1	FGD1	FYVE, RhoGEF and PH domain containing 1	-1.25	-2.275	-3.695	-2.40667	Multiple_Complex	9.57	7.78	8.28	7.21	7.38	5.97	7.09	4.4	4.77	-2.40667	-1.25	-2.275	-3.695
TC0400009790.hg.1	MFSD10	major facilitator superfamily domain containing 10	-1.635	-2.665	-2.88	-2.39333	Multiple_Complex	10.93	10.26	8.82	8.26	8.27	8.51	8.74	5.68	6.2	-2.39333	-1.635	-2.665	-2.88
TC0600007268.hg.1	HIST1H4C	histone cluster 1, H4c	-1.195	-2.955	-2.855	-2.335	Coding	16.84	17.54	17.04	13.66	14.11	16.27	16.42	13.91	14.46	-2.335	-1.195	-2.955	-2.855
TC2200008847.hg.1	CENPM	centromere protein M	-1.245	-2.23	-3.43	-2.30167	Multiple_Complex	9.12	9.39	9.1	6.8	6.98	7.78	8.51	6.11	5.23	-2.30167	-1.245	-2.23	-3.43
TC0200016417.hg.1	CENPA	centromere protein A	-1.605	-1.715	-3.285	-2.20167	Multiple_Complex	8.31	9.39	7.96	6.84	6.35	7.43	8.14	4.74	4.61	-2.20167	-1.605	-1.715	-3.285
TC0X00009582.hg.1	UXT	ubiquitously expressed prefoldin like chaperone	-1.87	-1.625	-3.025	-2.17333	Multiple_Complex	11.69	11.4	12.56	10.22	9.91	9.4	9.66	9.52	9.55	-2.17333	-1.87	-1.625	-3.025
TC0100017365.hg.1	EPRS	glutamyl-prolyl-tRNA synthetase	-2.19	-1.3	-2.955	-2.14833	Multiple_Complex	12.01	14.48	12.96	10.59	10.83	11.58	13	9.83	10.18	-2.14833	-2.19	-1.3	-2.955
TC1900009394.hg.1	C19orf70	chromosome 19 open reading frame 70	-1.625	-2.38	-2.255	-2.08667	Multiple_Complex	7.06	7.61	8.39	4.44	4.92	6.44	5.53	6.15	6.12	-2.08667	-1.625	-2.38	-2.255
TC1700011260.hg.1	MTMR4	myotubularin related protein 4	-1.17	-1.955	-3.105	-2.07667	Multiple_Complex	12.71	10.89	10.92	10.7	10.81	9.37	10.07	7.7	7.93	-2.07667	-1.17	-1.955	-3.105
TC0100013153.hg.1	TMCO4	transmembrane and coiled-coil domains 4	-1.715	-1.735	-2.775	-2.075	Multiple_Complex	7.88	9.3	8.41	5.86	6.43	7.55	7.62	5.15	6.12	-2.075	-1.715	-1.735	-2.775
TC0600011184.hg.1	HIST1H2BJ	histone cluster 1, H2bj	-1.415	-1.63	-3.145	-2.06333	Multiple_Complex	11.48	13.59	11.81	9.43	10.27	12.33	12.02	8.58	8.75	-2.06333	-1.415	-1.63	-3.145
TC1500009271.hg.1	SORD2P	sorbitol dehydrogenase 2, pseudogene [Source:HGNC Symbol;Acc:HGNC:49919]	-1.005	-3.025	-2.125	-2.05167	Multiple_Complex	13.11	10.02	13.34	10.27	9.9	8.71	9.32	11.08	11.35	-2.05167	-1.005	-3.025	-2.125
TC0500009863.hg.1	LPCAT1	lysophosphatidylcholine acyltransferase 1	-1.67	-2.155	-2.17	-1.99833	Multiple_Complex	11.99	9.73	9.01	9.57	10.1	7.76	8.36	6.44	7.24	-1.99833	-1.67	-2.155	-2.17
TC1600007169.hg.1	METTL9	methyltransferase like 9	-1.265	-1.455	-3.27	-1.99667	Multiple_Complex	15.84	13.47	15.31	14.52	14.25	12.04	12.37	11.98	12.1	-1.99667	-1.265	-1.455	-3.27
TC1400008098.hg.1	GLRX5	glutaredoxin 5	-2.055	-1.535	-2.355	-1.98167	Multiple_Complex	12.14	13.74	11.3	10.96	10.25	11.56	11.81	9.1	8.79	-1.98167	-2.055	-1.535	-2.355
TC0100015192.hg.1	PSRC1	proline/serine-rich coiled-coil 1	-1.625	-1.46	-2.825	-1.97	Multiple_Complex	6.08	7.08	7.42	4.89	4.35	4.9	6.01	4.74	4.45	-1.97	-1.625	-1.46	-2.825
TC1700008995.hg.1	2009-09-01	septin 9	-1.025	-1.665	-3.155	-1.94833	Multiple_Complex	9.49	8.09	10.41	7.81	7.84	6.73	7.4	7.12	7.39	-1.94833	-1.025	-1.665	-3.155
TC1100009419.hg.1	EI24	etoposide induced 2.4	-1.27	-1.555	-2.99	-1.93833	Multiple_Complex	13.72	13.11	12.26	12.11	12.22	11.57	12.11	9.32	9.22	-1.93833	-1.27	-1.555	-2.99
TC0600011381.hg.1	FLOT1	flotillin 1	-1.165	-2.395	-2.235	-1.93167	Multiple_Complex	13.7	12.5	13.09	11.18	11.43	11.16	11.51	10.96	10.75	-1.93167	-1.165	-2.395	-2.235
TC0400012907.hg.1	ADGRA3	adhesion G protein-coupled receptor A3	-1.785	-2.225	-1.695	-1.90167	Multiple_Complex	11.79	10.58	10.53	9.84	9.29	7.94	9.65	8.81	8.86	-1.90167	-1.785	-2.225	-1.695
TC0100012089.hg.1	GPR137B	G protein-coupled receptor 137B	-1.56	-2.295	-1.78	-1.87833	Multiple_Complex	13	9.58	16.1	10.68	10.73	8.01	8.03	14.27	14.37	-1.87833	-1.56	-2.295	-1.78
TC1700010358.hg.1	MYO1D	myosin ID	-1.59	-1.84	-2.175	-1.86833	Multiple_Complex	12.19	6.85	12.95	10.32	10.38	5.45	5.07	10.82	10.73	-1.86833	-1.59	-1.84	-2.175
TC1600006587.hg.1	TSC2	tuberous sclerosis 2	-1.375	-1.535	-2.635	-1.84833	Multiple_Complex	7.74	9.09	8.14	5.88	6.53	7.2	8.23	5.18	5.83	-1.84833	-1.375	-1.535	-2.635
TC0400011744.hg.1	ANXA5	annexin A5	-1.52	-1.215	-2.79	-1.84167	Multiple_Complex	18.35	16.83	18.6	17.23	17.04	15.41	15.21	15.78	15.84	-1.84167	-1.52	-1.215	-2.79
TC0500012025.hg.1	2008-09-01	septin 8	-1.62	-1.49	-2.405	-1.83833	Multiple_Complex	11.89	13.17	11.14	10.38	10.42	11.29	11.81	9.16	8.31	-1.83833	-1.62	-1.49	-2.405
TC1100011050.hg.1	FADS1; MIR1908	fatty acid desaturase 1; microRNA 1908	-1.78	-2.67	-1.065	-1.83833	Multiple_Complex	12.29	13.07	11.5	9.41	9.83	10.76	11.82	10.68	10.19	-1.83833	-1.78	-2.67	-1.065
TC2000007435.hg.1	IFT52	intraflagellar transport 52	-1.39	-1.615	-2.49	-1.83167	Multiple_Complex	10.49	12.36	10.6	9.21	8.54	10.75	11.19	8.02	8.2	-1.83167	-1.39	-1.615	-2.49
TC1600008851.hg.1	TRAPPC2L	trafficking protein particle complex 2-like	-1.895	-1.405	-2.02	-1.77333	Multiple_Complex	10.54	11.54	10.21	9.1	9.17	9.78	9.51	8.57	7.81	-1.77333	-1.895	-1.405	-2.02
TC1400010630.hg.1	TTLL5	tubulin tyrosine ligase-like family member 5	-1.205	-1.505	-2.425	-1.71167	Multiple_Complex	10.71	11.69	10.41	9.24	9.17	10.17	10.8	7.93	8.04	-1.71167	-1.205	-1.505	-2.425
TC1900007365.hg.1	PIK3R2; IFI30	phosphoinositide-3-kinase, regulatory subunit 2 (beta); interferon, gamma-inducible protein 30	-1.465	-1.845	-1.78	-1.69667	Multiple_Complex	8.18	7.74	7.9	6.24	6.43	6.3	6.25	6.28	5.96	-1.69667	-1.465	-1.845	-1.78
TC0700010509.hg.1	CYCS	cytochrome c, somatic	-1.245	-1.97	-1.86	-1.69167	Coding	16.27	17.44	16.73	14.22	14.38	16.31	16.08	14.93	14.81	-1.69167	-1.245	-1.97	-1.86
TC0300013751.hg.1	BDH1	3-hydroxybutyrate dehydrogenase, type 1	-1.26	-2.065	-1.74	-1.68833	Multiple_Complex	9.59	8.75	8.66	7.22	7.83	7.03	7.95	7.02	6.82	-1.68833	-1.26	-2.065	-1.74
TC0200015329.hg.1	GTF3C3	general transcription factor IIIC subunit 3	-1.605	-1.715	-1.73	-1.68333	Multiple_Complex	10.39	10.87	11.26	8.4	8.95	9.34	9.19	9.41	9.65	-1.68333	-1.605	-1.715	-1.73
TSUnmapped00000732.hg.1	SLC37A4	solute carrier family 37 (glucose-6-phosphate transporter), member 4 [Source:HGNC Symbol;Acc:HGNC:4061]	-1.325	-1.915	-1.805	-1.68167	Coding	10.38	9.94	7.47	8.4	8.53	8.36	8.87	6.22	5.11	-1.68167	-1.325	-1.915	-1.805
TC1200008142.hg.1	FRS2	fibroblast growth factor receptor substrate 2	-1.195	-1.82	-1.98	-1.665	Multiple_Complex	9.91	9.48	9.66	8.14	8.04	8.08	8.49	7.74	7.62	-1.665	-1.195	-1.82	-1.98
TC0400011313.hg.1	SNCA	synuclein alpha	-1.115	-1.39	-2.475	-1.66	Multiple_Complex	11.06	8.86	13.24	9.69	9.65	7.87	7.62	10.97	10.56	-1.66	-1.115	-1.39	-2.475
TC1600009063.hg.1	MRPS34	mitochondrial ribosomal protein S34	-2.37	-1.145	-1.455	-1.65667	Multiple_Complex	8.51	10.17	9.54	7.27	7.46	8.09	7.51	8.17	8	-1.65667	-2.37	-1.145	-1.455
TC0200015447.hg.1	SUMO1	small ubiquitin-like modifier 1	-1.145	-1.21	-2.615	-1.65667	Multiple_Complex	15.93	17.45	16.98	14.66	14.78	16.46	16.15	14.28	14.45	-1.65667	-1.145	-1.21	-2.615
TC0100015352.hg.1	NRAS	neuroblastoma RAS viral (v-ras) oncogene homolog	-1.245	-1.165	-2.49	-1.63333	Multiple_Complex	13.48	15.11	15.37	12.2	12.43	13.64	14.09	12.73	13.03	-1.63333	-1.245	-1.165	-2.49
TC0400012905.hg.1	QDPR	quinoid dihydropteridine reductase	-1.55	-1.985	-1.365	-1.63333	Multiple_Complex	10.99	8.26	10.02	9.23	8.78	6.38	7.04	8.65	8.66	-1.63333	-1.55	-1.985	-1.365
TC0300011109.hg.1	TMEM115	transmembrane protein 115	-1.185	-1.61	-2.095	-1.63	Multiple_Complex	8.72	7.96	9.13	6.96	7.26	6.42	7.13	7.19	6.88	-1.63	-1.185	-1.61	-2.095
TC1200011207.hg.1	CPM	carboxypeptidase M	-1.18	-2.21	-1.445	-1.61167	Multiple_Complex	10.39	4.21	8.61	8.25	8.11	2.54	3.52	6.96	7.37	-1.61167	-1.18	-2.21	-1.445
TC0500008602.hg.1	LYRM7	LYR motif containing 7	-1.015	-1.42	-2.34	-1.59167	Multiple_Complex	9.86	12.9	10.51	8.14	8.74	11.66	12.11	7.86	8.48	-1.59167	-1.015	-1.42	-2.34
TC1300008171.hg.1	CDC16	cell division cycle 16	-1.345	-1.945	-1.46	-1.58333	Multiple_Complex	14.49	13.87	14.67	12.65	12.44	12.67	12.38	13.21	13.21	-1.58333	-1.345	-1.945	-1.46
TC0600011560.hg.1	UQCC2	ubiquinol-cytochrome c reductase complex assembly factor 2	-1.53	-1.42	-1.705	-1.55167	Multiple_Complex	9.85	10.46	8.33	8.04	8.82	8.85	9.01	6.87	6.38	-1.55167	-1.53	-1.42	-1.705
TC1500010134.hg.1	CIB2	calcium and integrin binding family member 2	-1.08	-1.96	-1.58	-1.54	Multiple_Complex	8.32	4.37	5.42	6.49	6.23	3.86	2.72	3.88	3.8	-1.54	-1.08	-1.96	-1.58
TC0600013115.hg.1	ECHDC1	ethylmalonyl-CoA decarboxylase 1	-1.475	-1.055	-2.045	-1.525	Multiple_Complex	14.01	13.5	14.07	12.99	12.92	11.8	12.25	11.93	12.12	-1.525	-1.475	-1.055	-2.045
TC0500007804.hg.1	HMGCR	3-hydroxy-3-methylglutaryl-CoA reductase	-1.585	-1.95	-1.035	-1.52333	Multiple_Complex	14.54	13.61	11.45	12.5	12.68	12.19	11.86	10.39	10.44	-1.52333	-1.585	-1.95	-1.035
TC1900006524.hg.1	CIRBP	cold inducible RNA binding protein	-1.57	-1.43	-1.56	-1.52	Multiple_Complex	11.75	11.87	11.69	10.51	10.13	10.59	10.01	10.28	9.98	-1.52	-1.57	-1.43	-1.56
TC0200016366.hg.1	THAP4	THAP domain containing 4	-1.695	-1.09	-1.755	-1.51333	Multiple_Complex	9.66	11.28	11.4	8.46	8.68	9.61	9.56	9.93	9.36	-1.51333	-1.695	-1.09	-1.755
TC0100011573.hg.1	SMYD2	SET and MYND domain containing 2	-1.065	-1.13	-2.325	-1.50667	Multiple_Complex	12.48	13	12.61	11.59	11.11	11.7	12.17	10.27	10.3	-1.50667	-1.065	-1.13	-2.325
TC1000012423.hg.1	PFKP	phosphofructokinase, platelet	-1.23	-1.425	-1.855	-1.50333	Multiple_Complex	15.1	15.79	14	13.76	13.59	14.04	15.08	12.14	12.15	-1.50333	-1.23	-1.425	-1.855
TC1900007908.hg.1	CAPNS1	calpain, small subunit 1	-1.03	-1.42	-2.05	-1.5	Multiple_Complex	16.54	16.45	17.01	15.07	15.17	15.22	15.62	15.09	14.83	-1.5	-1.03	-1.42	-2.05
TC0X00009386.hg.1	SRPX	sushi-repeat containing protein, X-linked	-1.62	-1.315	-1.555	-1.49667	Multiple_Complex	13.56	10.44	15.16	12.26	12.23	8.38	9.26	13.59	13.62	-1.49667	-1.62	-1.315	-1.555
TC1400010289.hg.1	CDC42BPB	CDC42 binding protein kinase beta (DMPK-like)	-1.14	-1.355	-1.96	-1.485	Multiple_Complex	11.3	12.12	11.31	9.92	9.97	10.56	11.4	9.45	9.25	-1.485	-1.14	-1.355	-1.96
TC0900011829.hg.1	RALGDS	ral guanine nucleotide dissociation stimulator	-1.06	-1.285	-2.07	-1.47167	Multiple_Complex	6.97	6.11	5.98	5.63	5.74	4.97	5.13	3.79	4.03	-1.47167	-1.06	-1.285	-2.07
TC0400010242.hg.1	PPARGC1A	peroxisome proliferator-activated receptor gamma, coactivator 1 alpha	-1.165	-1.66	-1.54	-1.455	Multiple_Complex	11.88	8.43	7.72	10.08	10.36	6.97	7.56	5.98	6.38	-1.455	-1.165	-1.66	-1.54
TC1900009684.hg.1	ACP5	acid phosphatase 5, tartrate resistant	-1.48	-1.52	-1.35	-1.45	Multiple_Complex	11.63	5.28	10.71	10.16	10.06	3.97	3.63	9.47	9.25	-1.45	-1.48	-1.52	-1.35
TC0700009020.hg.1	SND1; SND1-IT1	staphylococcal nuclease and tudor domain containing 1; SND1 intronic transcript 1	-1.795	-1.185	-1.37	-1.45	Multiple_Complex	14.69	11.45	14.36	13.64	13.37	9.19	10.12	12.98	13	-1.45	-1.795	-1.185	-1.37
TC1700007017.hg.1	SNORD49A; SNORD65; LRRC75A-AS1	small nucleolar RNA, C/D box 49A; small nucleolar RNA, C/D box 65; LRRC75A antisense RNA 1	-1.67	-1.39	-1.275	-1.445	Multiple_Complex	16.88	18.34	16.54	15.48	15.5	16.48	16.86	15.23	15.3	-1.445	-1.67	-1.39	-1.275
TC1900008551.hg.1	BCL2L12	BCL2-like 12 (proline rich)	-1.24	-1.115	-1.955	-1.43667	Multiple_Complex	9.24	9.9	9.48	7.83	8.42	8.83	8.49	7.62	7.43	-1.43667	-1.24	-1.115	-1.955
TC0500007542.hg.1	NDUFAF2	NADH dehydrogenase (ubiquinone) complex I, assembly factor 2	-1.265	-1.08	-1.965	-1.43667	Multiple_Complex	10.05	12.36	10.31	8.91	9.03	11.21	10.98	8.77	7.92	-1.43667	-1.265	-1.08	-1.965
TC2200008186.hg.1	CHCHD10	coiled-coil-helix-coiled-coil-helix domain containing 10	-1.145	-1.245	-1.875	-1.42167	Multiple_Complex	14.47	12.52	13.85	13.09	13.36	11.19	11.56	11.91	12.04	-1.42167	-1.145	-1.245	-1.875
TC1600009512.hg.1	NTAN1	N-terminal asparagine amidase	-1.47	-1.015	-1.775	-1.42	Multiple_Complex	13.61	13.53	12.26	12.56	12.63	12.04	12.08	10.5	10.47	-1.42	-1.47	-1.015	-1.775
TC1500007883.hg.1	COMMD4	COMM domain containing 4	-1.365	-1.385	-1.5	-1.41667	Multiple_Complex	12.58	11.64	11.83	11.4	10.99	10.5	10.05	10.37	10.29	-1.41667	-1.365	-1.385	-1.5
TC1100011288.hg.1	MRPL11	mitochondrial ribosomal protein L11	-1.08	-1.145	-2.01	-1.41167	Multiple_Complex	10.43	11.99	8.84	9.14	9.43	11.13	10.69	6.95	6.71	-1.41167	-1.08	-1.145	-2.01
TC0900009932.hg.1	STOML2	stomatin (EPB72)-like 2	-1.25	-1.24	-1.705	-1.39833	Multiple_Complex	14.03	15.08	15.24	12.88	12.7	13.89	13.77	13.69	13.38	-1.39833	-1.25	-1.24	-1.705
TC2200006681.hg.1	CRKL	v-crk avian sarcoma virus CT10 oncogene homolog-like	-1.2	-1.2	-1.755	-1.385	Multiple_Complex	13.47	13.23	14.22	12.31	12.23	12.24	11.82	12.47	12.46	-1.385	-1.2	-1.2	-1.755
TC0500010766.hg.1	PLPP1	phospholipid phosphatase 1; ring finger protein 138, E3 ubiquitin protein ligase pseudogene 1	-1.585	-1.5	-1.05	-1.37833	Multiple_Complex	8.28	7.04	8.48	6.43	7.13	5.28	5.63	7.53	7.33	-1.37833	-1.585	-1.5	-1.05
TC1800008281.hg.1	TMEM241	transmembrane protein 241	-1.135	-1.565	-1.41	-1.37	Multiple_Complex	8.49	6.88	7.56	6.71	7.14	5.47	6.02	6.33	5.97	-1.37	-1.135	-1.565	-1.41
TC1100007467.hg.1	C11orf49	chromosome 11 open reading frame 49	-1.38	-1.555	-1.14	-1.35833	Multiple_Complex	10.38	9.6	9.1	8.62	9.03	8.25	8.19	8.07	7.85	-1.35833	-1.38	-1.555	-1.14
TC0200012082.hg.1	IFT172	intraflagellar transport 172	-1.52	-1.39	-1.115	-1.34167	Multiple_Complex	8.99	9.63	8.9	7.75	7.45	8.16	8.06	7.73	7.84	-1.34167	-1.52	-1.39	-1.115
TSUnmapped00000427.hg.1	FBL	fibrillarin	-1.36	-1.34	-1.265	-1.32167	Coding	12.57	14.15	13.53	10.83	11.63	12.6	12.98	12.43	12.1	-1.32167	-1.36	-1.34	-1.265
TC1900009155.hg.1	GAMT	guanidinoacetate N-methyltransferase	-1.125	-1.21	-1.595	-1.31	Multiple_Complex	8.2	7.61	6.23	6.87	7.11	6.62	6.35	4.49	4.78	-1.31	-1.125	-1.21	-1.595
TC1900010675.hg.1	FBL	fibrillarin	-1.355	-1.24	-1.33	-1.30833	Multiple_Complex	13.58	14.38	14.7	12.17	12.51	12.89	13.16	13.52	13.22	-1.30833	-1.355	-1.24	-1.33
TC0200009687.hg.1	ARL6IP6	ADP-ribosylation factor like GTPase 6 interacting protein 6	-1.05	-1.38	-1.44	-1.29	Multiple_Complex	11.25	11.85	9.76	9.99	9.75	10.67	10.93	8.19	8.45	-1.29	-1.05	-1.38	-1.44
TC1200009820.hg.1	RPS3AP43	ribosomal protein S3a pseudogene 43 [Source:HGNC Symbol;Acc:HGNC:36684]	-1.41	-1.115	-1.295	-1.27333	Pseudogene	6.61	7.33	6.83	5.76	5.23	6.14	5.7	5.72	5.35	-1.27333	-1.41	-1.115	-1.295
TC0600009622.hg.1	CCDC28A	coiled-coil domain containing 28A	-1.435	-1.115	-1.215	-1.255	Multiple_Complex	7.72	8.87	7.53	6.68	6.53	7.18	7.69	6.28	6.35	-1.255	-1.435	-1.115	-1.215
TSUnmapped00000776.hg.1	FBL	fibrillarin	-1.24	-1.33	-1.175	-1.24833	Coding	12.45	13.96	13.29	10.87	11.37	12.46	12.98	12.33	11.9	-1.24833	-1.24	-1.33	-1.175
TC1600009381.hg.1	DEXI	Dexi homolog (mouse)	-1.4	-1.22	-1.055	-1.225	Multiple_Complex	10.54	9.32	9.79	9.09	9.55	8.12	7.72	8.61	8.86	-1.225	-1.4	-1.22	-1.055
TC0800012284.hg.1	EXTL3	exostosin-like glycosyltransferase 3	-1.195	-1.06	-1.315	-1.19	Multiple_Complex	8.96	7.71	7.81	7.88	7.92	6.11	6.92	6.55	6.44	-1.19	-1.195	-1.06	-1.315
TC0100018300.hg.1	ADAM15	ADAM metallopeptidase domain 15	-1.085	-1.47	-1.01	-1.18833	Multiple_Complex	9.74	9.23	8.32	8.1	8.44	8.02	8.27	7.19	7.43	-1.18833	-1.085	-1.47	-1.01
TC0400010784.hg.1	NOA1	nitric oxide associated 1	-1.095	-1.13	-1.28	-1.16833	Multiple_Complex	10.68	11.92	10.13	9.42	9.68	10.96	10.69	9.06	8.64	-1.16833	-1.095	-1.13	-1.28
TSUnmapped00000380.hg.1	FBL	fibrillarin	-1.385	-1.005	-1.105	-1.165	Coding	13.43	13.52	14.32	12.56	12.29	11.86	12.41	13.39	13.04	-1.165	-1.385	-1.005	-1.105
TSUnmapped00000349.hg.1	FBL	fibrillarin	-1.03	-1.3	-1.14	-1.15667	Coding	12.4	14.07	13.31	10.73	11.47	12.89	13.19	12.35	11.99	-1.15667	-1.03	-1.3	-1.14
TC0100016492.hg.1	COP1	ring finger and WD repeat domain 2, E3 ubiquitin protein ligase	-1.135	-1.225	-1.085	-1.14833	Multiple_Complex	8.7	9.87	8.9	7.47	7.48	8.47	9	7.76	7.87	-1.14833	-1.135	-1.225	-1.085
TC0800007362.hg.1	PLEKHA2	pleckstrin homology domain containing, family A (phosphoinositide binding specific) member 2	-1.015	-1.08	-1.315	-1.13667	Multiple_Complex	8.14	8.05	7.42	6.64	7.48	7.12	6.95	6.22	5.99	-1.13667	-1.015	-1.08	-1.315
TC0700011714.hg.1	SRI	sorcin	-1.12	-1.05	-1.21	-1.12667	Multiple_Complex	13.62	11.84	13.36	12.54	12.6	10.93	10.51	12.25	12.05	-1.12667	-1.12	-1.05	-1.21
TC1100007227.hg.1	HIPK3	homeodomain interacting protein kinase 3	1.125	1.01	1.205	1.11333	Multiple_Complex	11.46	9.3	10.48	12.37	12.57	10.15	10.7	11.52	11.85	1.11333	1.125	1.01	1.205
TC0300011052.hg.1	LAMB2	laminin, beta 2 (laminin S)	1.005	1.185	1.365	1.185	Multiple_Complex	7.17	8.24	7.18	8.36	8.35	9.69	8.8	8.5	8.59	1.185	1.005	1.185	1.365
TC0600007257.hg.1	TRIM38	tripartite motif containing 38	1.51	1.035	1.05	1.19833	Multiple_Complex	10.08	9.8	8.7	10.92	11.31	11.65	10.97	9.84	9.66	1.19833	1.51	1.035	1.05
TC1200011140.hg.1	GRIP1	glutamate receptor interacting protein 1	1.735	1.12	1.03	1.295	Multiple_Complex	7.05	5.79	5.22	8.24	8.1	7.29	7.76	5.84	6.66	1.295	1.735	1.12	1.03
TC0100009226.hg.1	SLC30A7	solute carrier family 30 (zinc transporter), member 7	1.35	1.385	1.49	1.40833	Multiple_Complex	11.95	12.3	13.31	13.54	13.13	13.68	13.62	14.75	14.85	1.40833	1.35	1.385	1.49
TC1400008940.hg.1	NFKBIA	nuclear factor of kappa light polypeptide gene enhancer in B-cells inhibitor, alpha	1.06	2.305	1.08	1.48167	Multiple_Complex	9.33	9.48	8.68	11.74	11.53	10.71	10.37	10.06	9.46	1.48167	1.06	2.305	1.08
TC0800008478.hg.1	FZD6	frizzled class receptor 6	1.06	1.68	1.765	1.50167	Coding	14.44	12.75	13.41	16.19	16.05	13.51	14.11	14.97	15.38	1.50167	1.06	1.68	1.765
TC1900008057.hg.1	ZFP36	ZFP36 ring finger protein	1.055	1.635	2.035	1.575	Coding	7.66	4.65	7.28	9.23	9.36	5.2	6.21	9.33	9.3	1.575	1.055	1.635	2.035
TC1700010721.hg.1	STAT3	signal transducer and activator of transcription 3 (acute-phase response factor)	1.475	1.01	2.29	1.59167	Multiple_Complex	11.41	10.46	9.46	12.61	12.23	11.67	12.2	11.82	11.68	1.59167	1.475	1.01	2.29
TC0200008900.hg.1	TMEM87B	transmembrane protein 87B	1.105	1.515	2.255	1.625	Multiple_Complex	12.35	11.46	12.08	13.92	13.81	12.66	12.47	14.15	14.52	1.625	1.105	1.515	2.255
TC0500009521.hg.1	CPEB4	cytoplasmic polyadenylation element binding protein 4	1.775	1.29	1.96	1.675	Multiple_Complex	10.91	7.33	9.9	12.46	11.94	8.47	9.74	11.74	11.98	1.675	1.775	1.29	1.96
TC1200011767.hg.1	SLC41A2	solute carrier family 41 (magnesium transporter), member 2	1.07	1.715	2.31	1.69833	Multiple_Complex	9.49	8.77	9.53	11.5	10.91	9.94	9.74	11.64	12.04	1.69833	1.07	1.715	2.31
TC0400008618.hg.1	FGF2	fibroblast growth factor 2 (basic)	1.53	2.41	1.42	1.78667	Multiple_Complex	8.7	10.7	7.46	11.07	11.15	11.6	12.86	8.68	9.08	1.78667	1.53	2.41	1.42
TC1700010214.hg.1	FAM222B	family with sequence similarity 222, member B	2.225	1.05	2.1	1.79167	Multiple_Complex	7.39	3.6	9.05	8.57	8.31	5.33	6.32	11.01	11.29	1.79167	2.225	1.05	2.1
TC0100018238.hg.1	DNAJB4	DnaJ (Hsp40) homolog, subfamily B, member 4	1.37	2.735	1.39	1.83167	Multiple_Complex	8.15	10.75	11.26	10.93	10.84	12.2	12.04	12.38	12.92	1.83167	1.37	2.735	1.39
TC0900006655.hg.1	LURAP1L	leucine rich adaptor protein 1-like	1.125	2.27	2.195	1.86333	Multiple_Complex	6.89	4.95	5.24	9.2	9.12	6	6.15	7.54	7.33	1.86333	1.125	2.27	2.195
TC0100013897.hg.1	P3H1	prolyl 3-hydroxylase 1	1.03	1.945	2.655	1.87667	Multiple_Complex	12.64	10.52	12.1	14.75	14.42	11.39	11.71	14.88	14.63	1.87667	1.03	1.945	2.655
TC1100013088.hg.1	BIRC2	baculoviral IAP repeat containing 2	1.135	2.56	2.08	1.925	Multiple_Complex	10	11.44	10.25	12.66	12.46	12.14	13.01	12.3	12.36	1.925	1.135	2.56	2.08
TC0300012718.hg.1	PLOD2	procollagen-lysine, 2-oxoglutarate 5-dioxygenase 2	1.3	1.985	2.51	1.93167	Multiple_Complex	13.95	16.51	15.54	16.05	15.82	17.54	18.08	17.97	18.13	1.93167	1.3	1.985	2.51
TC1400010584.hg.1	IRF9	interferon regulatory factor 9	1.76	1.69	2.37	1.94	Multiple_Complex	8.39	10.4	7.56	10.05	10.11	12.37	11.95	9.88	9.98	1.94	1.76	1.69	2.37
TC1800009290.hg.1	MYO5B	myosin VB	1.52	2.12	2.305	1.98167	Multiple_Complex	6	5.19	7.65	7.8	8.44	6.71	6.71	10.45	9.46	1.98167	1.52	2.12	2.305
TC0700008786.hg.1	DNAJB9	DnaJ (Hsp40) homolog, subfamily B, member 9	1.26	1.67	3.17	2.03333	Multiple_Complex	11.6	8.72	10.99	13.58	12.96	10.49	9.47	14.08	14.24	2.03333	1.26	1.67	3.17
TC1200008629.hg.1	DRAM1	DNA-damage regulated autophagy modulator 1	1.55	2.91	1.675	2.045	Multiple_Complex	11.01	10.3	9.53	14.18	13.66	11.86	11.84	11.01	11.4	2.045	1.55	2.91	1.675
TC2000009218.hg.1	SDC4	syndecan 4	1.745	2.365	2.13	2.08	Multiple_Complex	12.18	12.94	9.94	14.65	14.44	14.78	14.59	12.03	12.11	2.08	1.745	2.365	2.13
TC1100007216.hg.1	PRRG4	proline rich Gla (G-carboxyglutamic acid) 4 (transmembrane)	1.715	3.08	1.45	2.08167	Multiple_Complex	4.73	5.06	7.6	8.13	7.49	7.19	6.36	8.72	9.38	2.08167	1.715	3.08	1.45
TC0700012613.hg.1	MIR29B1	microRNA 29a; microRNA 29b-1; long intergenic non-protein coding RNA, p53 induced transcript	1.41	2.19	2.675	2.09167	Multiple_Complex	6.91	6.25	9.02	9.58	8.62	6.93	8.39	11.73	11.66	2.09167	1.41	2.19	2.675
TC2000007083.hg.1	ID1	inhibitor of DNA binding 1, dominant negative helix-loop-helix protein	1.595	1.695	3.09	2.12667	Multiple_Complex	7.65	5.21	8.58	9.33	9.36	6.09	7.52	11.82	11.52	2.12667	1.595	1.695	3.09
TC0100009364.hg.1	CSF1	colony stimulating factor 1 (macrophage)	1.5	3.24	1.775	2.17167	Multiple_Complex	10.53	9.26	4.57	13.7	13.84	11.28	10.24	6.59	6.1	2.17167	1.5	3.24	1.775
TC0700009134.hg.1	CPA4	carboxypeptidase A4	3.295	2.21	1.09	2.19833	Multiple_Complex	6.34	15.33	6.39	8.75	8.35	18.45	18.8	7.41	7.55	2.19833	3.295	2.21	1.09
TC0300012191.hg.1	PARP9	poly(ADP-ribose) polymerase family member 9	3.205	1.265	2.19	2.22	Multiple_Complex	13.54	11.73	12.68	14.99	14.62	15.65	14.22	14.87	14.87	2.22	3.205	1.265	2.19
TC0500007376.hg.1	FST	follistatin	1.82	2.48	2.395	2.23167	Multiple_Complex	8.86	9.65	4.26	11.54	11.14	10.93	12.01	6.62	6.69	2.23167	1.82	2.48	2.395
TC1300008916.hg.1	CAB39L	calcium binding protein 39-like	1.745	1.625	3.705	2.35833	Multiple_Complex	8.42	5.95	6.74	10.08	10.01	7.64	7.75	10.35	10.54	2.35833	1.745	1.625	3.705
TC0300012048.hg.1	ZBTB20; MIR568	zinc finger and BTB domain containing 20; microRNA 568	2.075	2.43	2.575	2.36	Multiple_Complex	9.07	10.05	8.93	11.8	11.2	12.01	12.24	11.29	11.72	2.36	2.075	2.43	2.575
TC0900010386.hg.1	CEMIP2	transmembrane protein 2	1.895	2.24	2.95	2.36167	Multiple_Complex	11.52	11.86	10.18	14.03	13.49	13.62	13.89	13.15	13.11	2.36167	1.895	2.24	2.95
TC0400012990.hg.1	DDX60L	DEAD (Asp-Glu-Ala-Asp) box polypeptide 60-like	3.45	2.15	1.575	2.39167	Multiple_Complex	10.49	9.86	9.17	12.7	12.58	13.92	12.7	10.5	10.99	2.39167	3.45	2.15	1.575
TC0600009256.hg.1	DCBLD1	discoidin, CUB and LCCL domain containing 1	3.155	1.015	3.07	2.41333	Multiple_Complex	6.14	5.29	4.63	7.38	6.93	8.34	8.55	7.78	7.62	2.41333	3.155	1.015	3.07
TC1000008727.hg.1	NFKB2	nuclear factor of kappa light polypeptide gene enhancer in B-cells 2 (p49/p100)	1.21	3.58	2.505	2.43167	Multiple_Complex	8.65	9.49	7.92	12.24	12.22	10.95	10.45	10.43	10.42	2.43167	1.21	3.58	2.505
TC0700012636.hg.1	PODXL	podocalyxin-like	1.665	4.075	1.77	2.50333	Multiple_Complex	7	9.78	5.38	11.04	11.11	11.03	11.86	7.14	7.16	2.50333	1.665	4.075	1.77
TC1000012491.hg.1	ENTPD7	ectonucleoside triphosphate diphosphohydrolase 7	1.895	2.585	3.155	2.545	Multiple_Complex	8.48	7.54	9.53	10.77	11.36	8.8	10.07	12.67	12.7	2.545	1.895	2.585	3.155
TC0200006891.hg.1	RHOB	ras homolog family member B	1.605	2.315	3.73	2.55	Coding	9.75	6.73	9.83	12.18	11.95	8.21	8.46	13.42	13.7	2.55	1.605	2.315	3.73
TC2200008592.hg.1	APOL2	apolipoprotein L, 2	1.58	2.84	3.41	2.61	Multiple_Complex	9.48	10.88	10.88	12.33	12.31	13.29	11.63	14.27	14.31	2.61	1.58	2.84	3.41
TC0100014849.hg.1	GBP3	guanylate binding protein 3	1.67	3.31	2.99	2.65667	Multiple_Complex	9.53	11.19	9.53	12.99	12.69	12.9	12.82	12.35	12.69	2.65667	1.67	3.31	2.99
TC2100006659.hg.1	CXADR	coxsackie virus and adenovirus receptor	1.87	3.8	2.395	2.68833	Multiple_Complex	7.33	8.22	8.25	11.21	11.05	9.95	10.23	10.51	10.78	2.68833	1.87	3.8	2.395
TC0900008587.hg.1	TLR4	toll-like receptor 4	1.6	4.525	2.555	2.89333	Multiple_Complex	7.23	8.35	7.32	11.97	11.54	9.45	10.45	9.73	10.02	2.89333	1.6	4.525	2.555
TC0400012922.hg.1	TLR6	toll-like receptor 6	1.26	3.265	4.375	2.96667	Multiple_Complex	7.5	6.69	7.08	11.03	10.5	7.29	8.61	11.25	11.66	2.96667	1.26	3.265	4.375
TC1200011591.hg.1	NTN4	netrin 4	1.795	4.425	3.08	3.1	Multiple_Complex	7.88	8.96	4.69	12.26	12.35	10.45	11.06	7.41	8.13	3.1	1.795	4.425	3.08
TC0900009825.hg.1	DDX58	DEAD (Asp-Glu-Ala-Asp) box polypeptide 58	3.255	4.12	2.355	3.24333	Multiple_Complex	6.34	10.1	5.82	10.48	10.44	14.29	12.42	7.93	8.42	3.24333	3.255	4.12	2.355
TC0700013578.hg.1	SEMA3A	sema domain, immunoglobulin domain (Ig), short basic domain, secreted, (semaphorin) 3A	3.12	3.46	3.56	3.38	Multiple_Complex	8.78	6.05	10.35	12.49	11.99	8.78	9.56	13.71	14.11	3.38	3.12	3.46	3.56
TC1900006977.hg.1	ICAM1	intercellular adhesion molecule 1	1.75	4.3	4.57	3.54	Multiple_Complex	12.43	7.36	12.63	17.09	16.37	9.19	9.03	17.22	17.18	3.54	1.75	4.3	4.57
TC0200014772.hg.1	IFIH1	interferon induced, with helicase C domain 1	3.405	3.945	3.65	3.66667	Multiple_Complex	8.92	9.78	7.65	13.1	12.63	14.29	12.08	11.23	11.37	3.66667	3.405	3.945	3.65
TC0300013417.hg.1	LIPH	lipase, member H	3.365	3.755	5.93	4.35	Multiple_Complex	4.96	6.95	5.17	8.66	8.77	9.74	10.89	11.15	11.05	4.35	3.365	3.755	5.93
