# Supplementary material for: Sustained androgen receptor signaling is a determinant of melanoma cell growth potential and tumorigenesis
Source: J Exp Med. 2020 Oct 28;218(2):e20201137. doi: 10.1084/jem.20201137 (PMC7596884; doi:10.1084/jem.20201137)
Supplement: Table S4 — lists gene sets significantly associated with differentially expressed genes in melanoma cells upon AR gene silencing (related to Fig. 3). [file JEM_20201137_TableS4.xlsx]

## Sheet: Sheet1
Table S4. List of gene sets significantly associated by GSEA with the gene expression profile elicited by AR silencing in three melanoma cell lines.
Gene sets enriched in AR silenced cells
NAME	NOM p-val	FDR q-val	FWER p-val
HALLMARK_APOPTOSIS	0	0.280354	0.352
HALLMARK_INFLAMMATORY_RESPONSE	0	0.264441	0.389
HALLMARK_ALLOGRAFT_REJECTION	0	0.283231	0.446
HALLMARK_IL6_JAK_STAT3_SIGNALING	0	0.247969	0.459
HALLMARK_EPITHELIAL_MESENCHYMAL_TRANSITION	0.0206897	0.356658	0.605
HALLMARK_TNFA_SIGNALING_VIA_NFKB	0.0223464	0.636798	0.267
HALLMARK_INTERFERON_GAMMA_RESPONSE	0.0521739	0.349881	0.316
HALLMARK_TGF_BETA_SIGNALING	0.0543933	0.404834	0.65
HALLMARK_INTERFERON_ALPHA_RESPONSE	0.0731707	0.291357	0.528
HALLMARK_MYOGENESIS	0.0802139	0.505152	0.743
HALLMARK_KRAS_SIGNALING_UP	0.111776	0.432801	0.65
HALLMARK_COMPLEMENT	0.14032	0.469584	0.721
HALLMARK_COAGULATION	0.184579	0.474097	0.811
HALLMARK_APICAL_JUNCTION	0.247967	0.492553	0.811
HALLMARK_PROTEIN_SECRETION	0.355236	0.502719	0.771
HALLMARK_BILE_ACID_METABOLISM	0.3583	0.675495	0.938
HALLMARK_KRAS_SIGNALING_DN	0.373796	0.659716	0.938
HALLMARK_IL2_STAT5_SIGNALING	0.408994	0.699846	0.97
HALLMARK_XENOBIOTIC_METABOLISM	0.464217	0.689794	1
HALLMARK_ANGIOGENESIS	0.480652	0.686018	0.983
HALLMARK_HEME_METABOLISM	0.519115	0.722735	0.983
HALLMARK_HEDGEHOG_SIGNALING	0.519841	0.686742	1
HALLMARK_UV_RESPONSE_UP	0.589744	0.744377	1
HALLMARK_HYPOXIA	0.59058	0.717447	0.983
HALLMARK_ESTROGEN_RESPONSE_LATE	0.616302	0.77843	1
HALLMARK_ESTROGEN_RESPONSE_EARLY	0.633333	0.792739	1
HALLMARK_ANDROGEN_RESPONSE	0.648485	0.788359	1
HALLMARK_REACTIVE_OXIGEN_SPECIES_PATHWAY	0.657025	0.779125	1
HALLMARK_P53_PATHWAY	0.67002	0.692866	1
HALLMARK_UV_RESPONSE_DN	0.808333	0.805957	1
HALLMARK_UNFOLDED_PROTEIN_RESPONSE	0.809322	0.813495	1
HALLMARK_PANCREAS_BETA_CELLS	0.952623	0.824996	1
Gene sets enriched in Control cells
NAME	NOM p-val	FDR q-val	FWER p-val
GO_DNA_REPAIR	0.0514851	0.101351	0.063
GO_G2_DNA_DAMAGE_CHECKPOINT	0.0537849	0.110135	0.075
DNA_DAMAGE_CHECKPOINT	0.199234	0.310961	0.278
GO_G1_DNA_DAMAGE_CHECKPOINT	0.383948	0.337106	0.298
DNA_DAMAGE_RESPONSESIGNAL_TRANSDUCTION	0.264529	0.304977	0.311
BIOCARTA_CHEMICAL_PATHWAY	0.478992	0.34658	0.404
GO_DNA_DAMAGE_RESPONSE_SIGNAL_TRANSDUCTION_RESULTING_IN_TRANSCRIPTION	0.502183	0.326798	0.404
