# Supplementary material for: Sustained androgen receptor signaling is a determinant of melanoma cell growth potential and tumorigenesis
Source: J Exp Med. 2020 Oct 28;218(2):e20201137. doi: 10.1084/jem.20201137 (PMC7596884; doi:10.1084/jem.20201137)
Supplement: Table S5 — lists perturbagens with concordance with AR signatures, including the associated P values from iLINCS database (related to Fig. 3). [file JEM_20201137_TableS5.xlsx]

## Sheet: Sheet1
Table S5. List of perturbagens from iLINCS database eliciting gene expression profiles of A375 cells with concordance with the AR silencing gene signature.
SignatureId	Perturbagen	GeneTargets	Concentration	CellLine	Time	Concordance	pValue	nGenes
LINCSCP_80375	Ingenol Mebutate		0.04uM	A375	24h	0.848965	1.14e-06	21
LINCSCP_2885	Cycloheximide	RPL3	10uM	A375	6h	0.84731	1.26e-06	21
LINCSCP_3038	Prostratin		10uM	A375	6h	0.847117	1.27e-06	21
LINCSCP_891	AC1Q6JJ5	TOP2A	0.1uM	A375	6h	0.827357	3.72e-06	21
LINCSCP_877	Teniposide	TOP2A	1uM	A375	6h	0.815339	6.7e-06	21
LINCSCP_78677	Birinapant	BIRC2|BIRC3	3.33uM	A375	24h	0.813624	7.27e-06	21
LINCSCP_1066	MLS002460463	CASP8|XIAP	10uM	A375	24h	0.808748	9.1e-06	21
LINCSCP_1062	pyrvinium-pamoate	AR	10uM	A375	6h	0.80262	1.2e-05	21
LINCSCP_870	Phorbol 12-myristate-13-acetate	PRKCA	10uM	A375	6h	0.801591	1.25e-05	21
LINCSCP_2180	Amonafide	TOP2A	10uM	A375	6h	0.798924	1.41e-05	21
LINCSCP_80373	Ingenol Mebutate		0.37uM	A375	24h	0.798462	1.43e-05	21
LINCSCP_1280	Emetine	RPS2	10uM	A375	6h	0.797494	1.49e-05	21
LINCSCP_2491	WZ-4-145		10uM	A375	6h	0.789235	2.11e-05	21
LINCSCP_70341	AZ20		10uM	A375	24h	0.785204	2.48e-05	21
LINCSCP_77	Isocycloheximide	RPL3	10uM	A375	6h	0.782614	2.75e-05	21
LINCSCP_80374	Ingenol Mebutate		0.12uM	A375	24h	0.782247	2.79e-05	21
LINCSCP_78776	GDC-0152		0.04uM	A375	24h	0.781189	2.91e-05	21
LINCSCP_78676	Birinapant	BIRC2|BIRC3	10uM	A375	24h	0.780802	2.96e-05	21
LINCSCP_954	O-Demethylated Adapalene	RARG	10uM	A375	6h	0.776639	3.47e-05	21
LINCSCP_4004	BRD-K42573370-001-01-1		3.33uM	A375	24h	0.775533	3.62e-05	21
LINCSCP_1072	MLS002477155		10uM	A375	24h	0.77372	3.88e-05	21
LINCSCP_882	Ingenol 3,20-dibenzoate	PRKCD|PRKCE	10uM	A375	6h	0.773642	3.89e-05	21
LINCSCP_2453	Dovitinib	EGFR|FGFR1|FGFR2|FGFR3|FLT1|FLT3|FLT4|KDR|KIT|PDGFRA|PDGFRB	10uM	A375	6h	0.769259	4.58e-05	21
LINCSCP_1976	NCGC00172397-01		10uM	A375	6h	0.764873	5.38e-05	21
LINCSCP_907	3-Chloro-l-alanine	RPS2	0.5uM	A375	6h	0.764043	5.54e-05	21
LINCSCP_2733	Cephaeline		10uM	A375	6h	0.760879	6.21e-05	21
LINCSCP_967	Quiflapon	ALOX5AP	80uM	A375	6h	0.756371	7.27e-05	21
LINCSCP_78425	IDOXURIDINE		3.33uM	A375	24h	0.75619	7.32e-05	21
LINCSCP_2689	Irinotecan	TOP1	10uM	A375	6h	0.754916	7.65e-05	21
LINCSCP_1766	H0635_SIGMA		10uM	A375	6h	0.749849	9.09e-05	21
LINCSCP_2924	1991-52-2		10uM	A375	6h	0.747776	9.74e-05	21
LINCSCP_3776	COL-3		3uM	A375	6h	0.745897	0.0001	21
LINCSCP_2745	Anisomycin		10uM	A375	6h	0.744431	0.00011	21
LINCSCP_872	Perhexiline	CPT1A|CPT2	10uM	A375	6h	0.738369	0.00013	21
LINCSCP_300	I-OME-AG 538		10uM	A375	24h	0.737906	0.00013	21
LINCSCP_640	Narciclasine	RHOA	10uM	A375	24h	0.736619	0.00014	21
LINCSCP_3775	COL-3		10uM	A375	6h	0.735989	0.00014	21
LINCSCP_1356	BRD-A43805296		10uM	A375	24h	0.735619	0.00014	21
LINCSCP_197	Epibatidine		10uM	A375	24h	0.73471	0.00015	21
LINCSCP_72500	LCL161		10uM	A375	24h	0.73154	0.00016	21
LINCSCP_2730	Indolophenanthridine		10uM	A375	6h	0.730813	0.00017	21
LINCSCP_2261	CHEMBL97698	ADRA1B	10uM	A375	6h	0.729999	0.00017	21
LINCSCP_4106	BRD-K47121420		10uM	A375	6h	0.728762	0.00018	21
LINCSCP_2444	Nilotinib	ABL1|BCR|KIT	10uM	A375	6h	0.725774	0.0002	21
LINCSCP_78582	Phorbol Myristate Acetate		0.9uM	A375	24h	0.725764	0.0002	21
LINCSCP_4056	Nilotinib	ABL1|BCR|KIT	10uM	A375	24h	0.724513	0.0002	21
LINCSCP_867	NUTLIN 3	MDM2	40uM	A375	6h	0.724149	0.00021	21
LINCSCP_79657	Tosedostat	ANPEP|C9orf3|DNPEP|ENPEP|ERAP1|ERAP2|LAP3|LNPEP|LVRN|METAP1|METAP1D|METAP2|NPEPL1|NPEPPS|RNPEP|RNPEPL1|XPNPEP1|XPNPEP2|XPNPEP3	1.11uM	A375	24h	0.720246	0.00023	21
LINCSCP_2754	AC1NWALX	RPS2	10uM	A375	6h	0.718899	0.00024	21
LINCSCP_925	SMP2_000081	FKBP1A	20uM	A375	6h	0.717792	0.00025	21
LINCSCP_411	etoposide	TOP2A|TOP2B	10uM	A375	6h	0.717234	0.00025	21
LINCSCP_121	Cycloheximide	RPL3	10uM	A375	6h	0.713161	0.00028	21
LINCSCP_79659	Tosedostat	ANPEP|C9orf3|DNPEP|ENPEP|ERAP1|ERAP2|LAP3|LNPEP|LVRN|METAP1|METAP1D|METAP2|NPEPL1|NPEPPS|RNPEP|RNPEPL1|XPNPEP1|XPNPEP2|XPNPEP3	0.12uM	A375	24h	0.710965	0.0003	21
LINCSCP_2556	Selamectin		10uM	A375	6h	0.709407	0.00032	21
LINCSCP_1085	BRD-A97035593	XIAP	10uM	A375	24h	0.70936	0.00032	21
LINCSCP_70	Teniposide	TOP2A	10uM	A375	6h	0.708812	0.00032	21
LINCSCP_1904	Etoposide	TOP2A|TOP2B	10uM	A375	6h	0.708545	0.00032	21
LINCSCP_2397	Sphingosine		10uM	A375	6h	0.706907	0.00034	21
LINCSCP_921	Narciclasine	RHOA	10uM	A375	6h	0.705485	0.00035	21
LINCSCP_693	O-Demethylated Adapalene	RARG	10uM	A375	24h	0.703405	0.00037	21
LINCSCP_69558	SCHEMBL1564574	CHEK1|CHEK2	0.12uM	A375	24h	0.700324	0.00041	21
LINCSCP_1858	MLS000038106		10uM	A375	6h	0.699737	0.00041	21
LINCSCP_2672	Teniposide	TOP2A	10uM	A375	6h	0.697805	0.00044	21
LINCSCP_69557	SCHEMBL1564574	CHEK1|CHEK2	0.37uM	A375	24h	0.695375	0.00047	21
LINCSCP_4001	BRD-K42573370-001-01-1		0.04uM	A375	24h	0.694238	0.00048	21
LINCSCP_80371	Ingenol Mebutate		3.33uM	A375	24h	0.691996	0.00051	21
LINCSCP_72503	LCL161		0.37uM	A375	24h	0.691742	0.00051	21
LINCSCP_80370	Ingenol Mebutate		10uM	A375	24h	0.691297	0.00052	21
LINCSCP_79655	Tosedostat	ANPEP|C9orf3|DNPEP|ENPEP|ERAP1|ERAP2|LAP3|LNPEP|LVRN|METAP1|METAP1D|METAP2|NPEPL1|NPEPPS|RNPEP|RNPEPL1|XPNPEP1|XPNPEP2|XPNPEP3	10uM	A375	24h	0.689536	0.00054	21
LINCSCP_64	AC1NWALX	RPS2	10uM	A375	6h	0.689366	0.00055	21
LINCSCP_3099	YL-54		10uM	A375	6h	0.685831	0.0006	21
LINCSCP_159	N-[4-(Acridin-9-ylmethyl)-3-methoxyphenyl]methanesulfonamide	TOP2A	10uM	A375	6h	0.68552	0.0006	21
LINCSCP_79786	Anidulafungin		10uM	A375	24h	0.684593	0.00062	21
LINCSCP_880	4,11-Diethyl-4,9-dihydroxy-1H-pyrano[3',4':6,7]indolizino[1,2-b]quinoline-3,14(4H,12H)-dione	TOP1	0.5uM	A375	6h	0.683912	0.00063	21
LINCSCP_2826	Puromycin Hydrochloride		10uM	A375	6h	0.683841	0.00063	21
LINCSCP_77065	PF-3084014		10uM	A375	24h	0.683026	0.00064	21
LINCSCP_3938	ML162		0.12uM	A375	24h	0.682436	0.00065	21
LINCSCP_940	COT-10B		40uM	A375	6h	0.682366	0.00065	21
LINCSCP_3022	CHEMDIV3_005068		10uM	A375	6h	0.68234	0.00066	21
LINCSCP_78771	GDC-0152		10uM	A375	24h	0.681422	0.00067	21
LINCSCP_72502	LCL161		1.11uM	A375	24h	0.680746	0.00068	21
LINCSCP_187	Methixene	CHRM1|CHRM5|HTR2C	10uM	A375	24h	0.679083	0.00071	21
LINCSCP_178196	CHEMBL610781		10uM	A375	6h	0.678854	0.00072	21
LINCSCP_69018	Mitoxantrone	TOP2A	0.37uM	A375	24h	0.675485	0.00078	21
LINCSCP_69639	QL47	BMX|BTK	3.33uM	A375	24h	0.674511	0.0008	21
LINCSCP_1092	Emetine	RPS2	10uM	A375	24h	0.67262	0.00084	21
LINCSCP_1960	CHEMBL41721	CNR1|CNR2|GRIN1	10uM	A375	6h	0.669305	0.00091	21
LINCSCP_224	CA-074 METHYL ESTER	CTSB	10uM	A375	24h	0.667499	0.00095	21
LINCSCP_3464	BRD-K74152472		5uM	A375	24h	0.664066	0.00103	21
LINCSCP_80372	Ingenol Mebutate		1.11uM	A375	24h	0.663735	0.00104	21
LINCSCP_2216	BRD-K80786583-001-01-5		10uM	A375	6h	0.663246	0.00105	21
LINCSCP_664	Gemcitabine	POLA1|POLD1|POLE|RRM1|RRM2|RRM2B	0.1uM	A375	24h	0.662868	0.00106	21
LINCSCP_3374	SCHEMBL16980379		5uM	A375	24h	0.660031	0.00113	21
LINCSCP_1456	CID 53338799		10uM	A375	6h	0.659998	0.00113	21
LINCSCP_2494	QL-X-138	BTK|JAK3|MKNK2|MTOR|PRKDC	10uM	A375	6h	0.659559	0.00114	21
LINCSCP_79828	Omacetaxine Mepesuccinate		3.33uM	A375	24h	0.659175	0.00115	21
LINCSCP_78583	Phorbol Myristate Acetate		0.3uM	A375	24h	0.65851	0.00117	21
LINCSCP_77868	AZD3514	AR	1.11uM	A375	24h	0.658445	0.00117	21
LINCSCP_79215	Floxuridine		1.11uM	A375	24h	0.656942	0.00122	21
