# Supplementary material for: Sustained androgen receptor signaling is a determinant of melanoma cell growth potential and tumorigenesis
Source: J Exp Med. 2020 Oct 28;218(2):e20201137. doi: 10.1084/jem.20201137 (PMC7596884; doi:10.1084/jem.20201137)
Supplement: Table S6 — lists reagents and resources. [file JEM_20201137_TableS6.xlsx]

## Sheet: Sheet1
Table S6. List of Reagents and Resources
RT-PCR primers (human and mouse)
Gene ID	Primer sequence (5’-3’)
h_RPLP0	Forward: GCAATGTTGCCAGTGTCTGT
	Reverse: GCCTTGACCTTTTCAGCAAG
h_AR	Forward: TTGTGTCAAAAGCGAAATGG
	Reverse: AGTCAATGGGCAAAACATGG
h_CXCL10	Forward: GAA ATT ATT CCT GCA AGC CAA TTT
	Reverse:TCA CCC TTC TTT TTC ATT GTA GCA
h_IL6	Forward: CCTGAACCTTCCAAAGATGGC
	Reverse: TTC ACC AGG CAA GTC TCC TCA
h_CDCA7L	Forward:CTGGATCCGAACTGGCATTG
	Reverse:GGCAGGCAGCAAATTTTCCA
h_ICAM1	Forward:GGCCGGCCAGCTTATACAC
	Reverse:TAGACACTTGAGCTCGGGCA
h_TYRP1	Forward:GGCCAAGTCGGGAGTTTAGT
	Reverse:GTGAGGAGAGGCTGGTTAGC
h_TYR	Forward:GCACAGATGAGTACATGGGAGG
	Reverse:CTGATGGCTGTTGTACTCCTCC
h_ZEB2	Forward:AATGCACAGAGTGTGGCAAGGC
	Reverse:CTGCTGATGTGCGAACTGTAGG
h_AXL	Forward:GAGAACATTAGTGCTACGCGGAA
	Reverse:CCTTAGCCCTATGTCCATTAGCA
h_STING	Forward: CAC TTG GAT GCT TGC CCT C
	Reverse: GCC ACG TTG AAA TTC CCT TTT T
h_CDKN1A	Forward: CCCAAGCTCTACCTTCCCAC
	Reverse: ACAGGTCCACATGGTCTTCC
m_Gapdh	Forward: ATC ACT GCC ACC CAG AAG AC
	Reverse: CAG TGA GCT TCC CGT TCA G
m_AR	Forward: TGT GCC GGA CAT GAC AAC AA
	Reverse: ATC CAC ATG CAA GTT GCG GA
REAGENT or RESOURCE
Antibodies	SOURCE	Catalog number	RRID	Assays and dilution used
Rabbit monoclonal anti-AR (D6F11)	Cell Signaling Technology	Cat# 5153S	AB_10691711	WB (1:1000), IF (1:200), PLA (1:200), IP (4 ug)
Rabbit polyclonal anti-AR (PG-21)	Merckmillipore	Cat# 06-680	AB_310214	WB (1:1000), PLA (1:200)
Mouse monoclonal anti-β-Actin(8H10D10)	Cell Signaling Technology	Cat# 3700	AB_2242334	WB (1:10000)
Mouse monoclonal Anti-γ-Tubulin	Sigma-Aldrich	Cat# T6557	AB_477584	WB (1:20000)
Rabbit polyclonal anti-AR	Abcam	Cat# ab74272	AB_1280747	IF/ IHC (1:200)
Mouse monoclonal anti-Melan-A (A103)	Santa Cruz Biotechnology	Cat# sc-20032	AB_627912	IF/ IHC (1:200)
Rabbit polyclonal anti-Ki67	Abcam	Cat# ab15580	AB_443209	IF (1:200)
Rat monoclonal anti-F4/80	BioLegend	Cat#123120	AB_893479	IF (1:200)
Rat monoclonal anti-mouse CD45	BD Pharmingen	Cat# 550539	AB_2174426	IF (1:100)
Rabbit monoclonal anti- STING	Imgenex	Cat# IMG 6422A	AB_1930531	IF (1:200)
Mouse monoclonal anti-dsDNA(3519 DNA)	Abcam	Cat# ab27156	AB_470907	IF (1:200)
Rabbit monoclonal anti-Gamma H2AX	Cell Signaling Technology	Cat# 2577	AB_2118010	IF (1:300)
Mouse monoclonal anti-ICAM1(1A29)	Novus Biologicals	Cat# NBP2-22541	AB_960581	IF (1:200)
Rat monoclonal anti-RFP	Antibodies-online	Cat# ABIN334653	AB_10795839	IF (1:200)
Goat Polyclonal anti-IL6	R&D Systems	Cat# AF-206-NA	AB_354392	IF (1:200)
Rabbit monoclonal anti-Axl	Cell Signaling Technology	Cat# 3269	AB_2062562	IF (1:200)
Rabbit Polyclonal anti-Ku70	GeneTex	Ca# GTX101820	AB_1241460	WB (1:1000), PLA (1:100)
Rabbit Polyclonal anti-Ku80	GeneTex	Ca# GTX109935	AB_1952614	PLA (1:100)
RNA pol II CTD Ser2 (phospho)				PLA (1:100)
Rabbit RNA pol II CTD	Abcam	Ca# ab26721	AB_777726	WB (1.1000), PLA (1:100), IP (4 ug)
Rat monoclonal anti-Mouse CD3 (17A2)	eBioscience	Cat# 46-0032-82	AB_1834427	FACS (1:200)
Rat monoclonal anti-Mouse CD4 (RM4-5)	eBioscience	Cat# 45-0042-82	AB_1834431	FACS (1:100)
Rat monoclonal anti-Mouse CD8α (53-6.7)	eBioscience	Cat# 63-0081-82	AB_1834433	FACS (1:1000)
Rat monoclonal anti-Mouse CD44 (ΙΜ7)	eBioscience	Cat# 47-0441-82	AB_1272244	FACS (1:400)
Mouse monoclonal anti-Mouse CD45 (104)	BioLegend	Cat# 109835	AB_11203374	FACS (1:1000)
Rat monoclonal anti-Mouse CD11b (M1/70)	eBioscience	Cat# 47-0112-82	AB_1603193	FACS (1:2000)
Rat monoclonal anti-Mouse Gr-1 (RB6-8C5)	Stemcell	Cat# 60028FI.1	AB_215621	FACS (1:1000)
Rat monoclonal anti-Mouse PD-1 (RMP1-30)	BioLegend	Cat# 109103	AB_313420	FACS (1:1000)
Rat monoclonal anti-Mouse F4/80 (BM8)	eBioscience	Cat# 61-4801-82	AB_2574612	FACS (1:1000)
Rat monoclonal anti-Foxp3 (FJK-16s)	eBioscience	Cat# 53-5773-82	AB_763537	FACS (1:100)
Rat monoclonal anti-Arg1 (A1exF5)	eBioscience	Cat# 17-3697-82	AB_2734835	FACS (1:100)
Rat monoclonal anti-Mouse LAG-3 (C9B7W)	BioLegend	Cat# 125226		FACS (1:200)
VeriBlot IP Detection Reagent (HRP)	Abcam	Cat# ab131366		WB (1.200)
Biological Samples	SOURCE	IDENTIFIER
Paraffin embedded human tissue blocks of melanocytic lesions and normal skin	Department of Dermatology,	N/A
	University of Zurich Hospital (Switzerland)
Primary melaocytes isolated from surgically excised skin samples	Department of Dermatology, Massachusetts General Hospital (Boston, MA)	N/A
Primary melanoma cells isolated from surgically excised discarded skin melanoma samples	University of Zurich Hospital (Switzerland)	N/A
Special Chemicals	SOURCE	Catalog number
5α-Androstan-17β-ol-3-one / Dihydrotestosterone	Sigma-Aldrich	Cat# 10300
AZD3514	AdooQBiosciences	Cat# A12396
Enzalutamide (MDV3100)	Selleckchem	Cat# S1250
Phalloidin CruzFluor 633 Conjugate	Santa Cruz	Cat# sc-363796
Matrigel (Growth Factor Reduced)	Corning	Cat# 354230
Critical Commercial Assays	SOURCE	Catalog number
CellTiter-Glo® Luminescent Cell Viability Assay	Promega	Cat# G7570
Click-It EDU imaging kit	Thermo Fisher Scientific	Cat#C10337
Senescence β-Galactosidase Staining Kit	Cell Signaling Technology	Cat# 9860
SuperSignal™ West Pico PLUS Chemiluminescent Substrate	Thermo Fisher Scientific	Cat# 34578
Agilent RNA 6000 Nano Kit	Agilent	Cat# 5067-1511
Direct-zol RNA Miniprep Kit	Zymo Research	Cat# R2050
Deposited Data	SOURCE	IDENTIFIER
Raw and analyzed RNA-ClariomD GeneChip data	This paper	GSE138486
Experimental Models: Organisms/Strains
Mouse: NOD.CB17-Prkdcscid/J	The Jackson Laboratory	JAX:001303
Mouse : C57BL/6J	The Jackson Laboratory	JAX:000664
siRNA/ sgRNA details	SOURCE	IDENTIFIER/ Sequences
siAR-1	Life Technologies	Ambion, S1538
siAR-2	Life Technologies	Ambion, S1539
siSTING-1	Life Technologies	Ambion, S226307
SiSTING-2	Life Technologies	Ambion, S50644
sgCTRL	Microsynth	5'-CAC CGC GCC AAA CGT GCC CTG ACG G-3'
sgAR-1	Microsynth	5'-CAC CGA GCC AGA GAT CAA AAG ATG AAA-3'
sgAR-2	Microsynth	5'-CAC CGT CTG TCT CTT AAT ACT TGA A -3'
Recombinant DNA	SOURCE	IDENTIFIER
pLKO.1shAR 1 (human)	Sigma-Aldrich	TRCN0000003718
pLKO.1shAR 2 (human)	Sigma-Aldrich	TRCN0000003715
pLKO.1shAR 1 (mouse)	Sigma-Aldrich	TRCN0000362533
pLKO.1shAR 2 (mouse)	Sigma-Aldrich	TRCN0000026177
pLenti-lacZ	This paper	N/A
pLenti-AR-V5	Azeem W et al, 2017	N/A
pHAGE EF1α dCas9-KRAB	Addgene	Cat# 50919
lentiGuide-Hygro-eGFP	Addgene	Cat# 99375
Software and Algorithms	SOURCE	IDENTIFIER
GSAA-seqSP, version GSAA_2.0	Xiong et al., 2014	http://gsaa.unc.edu
R package ‘survival’ v2.43-3	Terry M et al, 2000	https://CRAN.R-project.org/package=survival
EPIC v1.1.5	Racle J et al, 2017	http://epic.gfellerlab.org
DAVID 6.8	DAVID Bioinformatics Resources 6.8, National Institute of Allergy and Infectious Diseases (NIAID), NIH	https://david.ncifcrf.gov/home.jsp
